# Supplementary material for: Stress enhances model-free reinforcement learning only after negative outcome
Source: PLoS One. 2017 Jul 19;12(7):e0180588. doi: 10.1371/journal.pone.0180588 (PMC5516979; doi:10.1371/journal.pone.0180588)
Supplement: S1 Table — (XLSX) [file pone.0180588.s001.xlsx]

## Sheet: Sheet1
subject	condition	trial	block	first choice	section state	second choice	reward
	0=control, 1=stress				2=state2, 3=state3		1=rewarded, 2=unrewarded
13030701	0	1	1	1	3	2	0
13030701	0	2	1	1	2	1	1
13030701	0	3	1	1	3	1	0
13030701	0	4	1	1	2	1	1
13030701	0	5	1	1	3	1	0
13030701	0	6	1	2	3	2	0
13030701	0	7	1	2	2	2	0
13030701	0	8	1	2	3	1	1
13030701	0	9	1	2	3	1	0
13030701	0	10	1	1	2	1	1
13030701	0	11	1	2	3	1	0
13030701	0	12	1	1	2	1	0
13030701	0	13	1	1	3	1	0
13030701	0	14	1	2	3	2	0
13030701	0	15	1	1	2	2	0
13030701	0	16	1	1	2	1	0
13030701	0	17	1	2	2	1	1
13030701	0	18	1	1	2	1	1
13030701	0	19	1	2	3	2	0
13030701	0	20	1	1	2	2	0
13030701	0	21	1	2	2	1	1
13030701	0	22	1	2	3	1	0
13030701	0	23	1	2	3	2	1
13030701	0	24	1	1	3	1	1
13030701	0	25	1	1	2	1	1
13030701	0	26	1	2	2	1	1
13030701	0	27	1	2	3	2	0
13030701	0	28	1	2	2	1	1
13030701	0	29	1	2	2	2	0
13030701	0	30	1	2	2	1	1
13030701	0	31	1	1	3	2	0
13030701	0	32	1	1	3	1	1
13030701	0	33	1	2	2	1	0
13030701	0	34	1	2	3	1	1
13030701	0	35	1	1	2	1	1
13030701	0	36	1	2	3	2	0
13030701	0	37	1	2	3	2	1
13030701	0	38	1	2	3	2	1
13030701	0	39	1	2	2	1	1
13030701	0	40	1	1	3	2	1
13030701	0	41	2	2	3	1	0
13030701	0	42	2	2	3	2	0
13030701	0	43	2	1	2	1	1
13030701	0	44	2	2	3	2	1
13030701	0	45	2	2	2	1	1
13030701	0	46	2	1	2	1	1
13030701	0	47	2	2	3	2	0
13030701	0	48	2	2	3	2	0
13030701	0	49	2	2	3	2	0
13030701	0	50	2	2	3	1	0
13030701	0	51	2	1	2	1	1
13030701	0	52	2	2	2	2	0
13030701	0	53	2	2	3	2	0
13030701	0	54	2	2	3	1	1
13030701	0	55	2	2	3	1	0
13030701	0	56	2	2	2	1	1
13030701	0	57	2	1	3	2	1
13030701	0	58	2	1	2	1	1
13030701	0	59	2	2	2	2	1
13030701	0	60	2	1	2	1	1
13030701	0	61	2	2	3	1	1
13030701	0	62	2	1	3	2	0
13030701	0	63	2	1	2	1	1
13030701	0	64	2	2	3	1	0
13030701	0	65	2	2	3	2	0
13030701	0	66	2	2	2	2	0
13030701	0	67	2	2	3	1	0
13030701	0	68	2	2	2	2	0
13030701	0	69	2	2	2	2	0
13030701	0	70	2	1	2	1	1
13030701	0	71	2	1	3	1	0
13030701	0	72	2	1	2	1	0
13030701	0	73	2	1	2	1	1
13030701	0	74	2	1	2	1	1
13030701	0	75	2	1	3	1	0
13030701	0	76	2	2	3	1	1
13030701	0	77	2	1	2	2	0
13030701	0	78	2	1	2	1	1
13030701	0	79	2	1	2	1	1
13030701	0	80	2	2	2	2	1
13030701	0	81	3	2	3	1	0
13030701	0	82	3	2	3	2	0
13030701	0	83	3	2	3	1	1
13030701	0	84	3	2	2	1	1
13030701	0	85	3	1	2	1	0
13030701	0	86	3	2	2	1	0
13030701	0	87	3	2	3	1	0
13030701	0	88	3	2	2	1	0
13030701	0	89	3	2	3	1	1
13030701	0	90	3	2	3	2	1
13030701	0	91	3	2	3	2	0
13030701	0	92	3	2	3	1	0
13030701	0	93	3	2	2	1	0
13030701	0	94	3	2	3	2	1
13030701	0	95	3	2	3	1	1
13030701	0	96	3	2	3	2	0
13030701	0	97	3	1	3	1	1
13030701	0	98	3	1	2	1	0
13030701	0	99	3	1	2	2	1
13030701	0	100	3	2	3	2	1
13030701	0	101	3	2	3	1	1
13030701	0	102	3	1	2	2	1
13030701	0	103	3	2	3	2	0
13030701	0	104	3	2	2	1	0
13030701	0	105	3	1	2	2	0
13030701	0	106	3	1	2	1	0
13030701	0	107	3	2	3	1	1
13030701	0	108	3	2	2	2	0
13030701	0	109	3	2	2	2	0
13030701	0	110	3	1	2	1	1
13030701	0	111	3	1	2	1	0
13030701	0	112	3	1	3	2	1
13030701	0	113	3	1	2	1	1
13030701	0	114	3	2	3	1	1
13030701	0	115	3	2	2	2	1
13030701	0	116	3	2	2	2	1
13030701	0	117	3	2	3	1	1
13030701	0	118	3	1	3	2	0
13030701	0	119	3	1	2	1	0
13030701	0	120	3	1	2	1	0
13030701	0	121	4	1	2	1	0
13030701	0	122	4	1	3	1	1
13030701	0	123	4	2	3	1	0
13030701	0	124	4	2	3	1	0
13030701	0	125	4	2	2	2	0
13030701	0	126	4	2	3	2	0
13030701	0	127	4	2	3	1	0
13030701	0	128	4	1	2	1	1
13030701	0	129	4	1	3	2	0
13030701	0	130	4	2	3	1	1
13030701	0	131	4	1	2	1	1
13030701	0	132	4	2	2	1	0
13030701	0	133	4	2	3	1	1
13030701	0	134	4	2	3	1	0
13030701	0	135	4	2	3	1	0
13030701	0	136	4	1	2	1	1
13030701	0	137	4	1	3	1	0
13030701	0	138	4	1	2	1	1
13030701	0	139	4	1	3	2	1
13030701	0	140	4	1	2	1	1
13030701	0	141	4	1	2	1	1
13030701	0	142	4	1	2	1	1
13030701	0	143	4	1	2	1	0
13030701	0	144	4	1	2	2	0
13030701	0	145	4	1	2	2	0
13030701	0	146	4	1	3	2	1
13030701	0	147	4	1	2	1	0
13030701	0	148	4	1	2	2	1
13030701	0	149	4	1	2	2	0
13030701	0	150	4	1	2	1	1
13030701	0	151	4	1	2	1	1
13030701	0	152	4	1	3	2	0
13030701	0	153	4	1	3	2	0
13030701	0	154	4	1	2	1	1
13030701	0	155	4	1	3	1	0
13030701	0	156	4	1	2	1	1
13030701	0	157	4	1	2	1	1
13030701	0	158	4	1	3	1	0
13030701	0	159	4	1	2	1	1
13030701	0	160	4	1	2	1	1
13030701	0	161	5	1	2	1	0
13030701	0	162	5	1	2	1	1
13030701	0	163	5	1	2	1	1
13030701	0	164	5	1	2	1	0
13030701	0	165	5	1	2	1	0
13030701	0	166	5	1	2	1	0
13030701	0	167	5	1	2	2	0
13030701	0	168	5	1	2	2	1
13030701	0	169	5	1	2	2	0
13030701	0	170	5	2	3	1	1
13030701	0	171	5	2	3	1	0
13030701	0	172	5	2	2	1	0
13030701	0	173	5	2	3	2	1
13030701	0	174	5	2	3	1	1
13030701	0	175	5	2	3	1	0
13030701	0	176	5	2	2	1	0
13030701	0	177	5	1	2	1	0
13030701	0	178	5	1	2	1	0
13030701	0	179	5	1	3	1	1
13030701	0	180	5	1	3	1	1
13030701	0	181	5	1	2	2	0
13030701	0	182	5	2	3	1	0
13030701	0	183	5	1	2	2	1
13030701	0	184	5	1	3	1	1
13030701	0	185	5	1	2	2	0
13030701	0	186	5	1	2	1	1
13030701	0	187	5	2	3	1	1
13030701	0	188	5	1	2	2	1
13030701	0	189	5	1	2	1	1
13030701	0	190	5	1	2	2	0
13030701	0	191	5	2	3	2	0
13030701	0	192	5	2	3	1	0
13030701	0	193	5	2	3	1	1
13030701	0	194	5	1	2	1	0
13030701	0	195	5	1	3	2	0
13030701	0	196	5	1	2	1	1
13030701	0	197	5	1	2	1	0
13030701	0	198	5	1	2	1	0
13030701	0	199	5	1	3	1	1
13030701	0	200	5	1	2	2	0
13030701	0	201	6	1	2	2	1
13030701	0	202	6	2	3	2	0
13030701	0	203	6	1	2	2	0
13030701	0	204	6	1	3	1	1
13030701	0	205	6	2	3	2	0
13030701	0	206	6	2	3	2	1
13030701	0	207	6	1	2	1	1
13030701	0	208	6	2	3	1	1
13030701	0	209	6	1	2	1	1
13030701	0	210	6	1	2	1	1
13030701	0	211	6	2	2	2	0
13030701	0	212	6	1	2	1	1
13030701	0	213	6	2	3	1	0
13030701	0	214	6	1	2	1	1
13030701	0	215	6	1	2	1	1
13030701	0	216	6	1	2	1	1
13030701	0	217	6	1	2	1	1
13030701	0	218	6	1	2	1	1
13030701	0	219	6	1	2	1	1
13030701	0	220	6	2	3	1	1
13030701	0	221	6	2	3	1	1
13030701	0	222	6	2	3	1	0
13030701	0	223	6	1	3	1	1
13030701	0	224	6	2	3	1	0
13030701	0	225	6	2	3	1	0
13030701	0	226	6	2	3	2	0
13030701	0	227	6	2	3	2	0
13030701	0	228	6	1	2	1	1
13030701	0	229	6	1	3	1	0
13030701	0	230	6	1	2	1	0
13030701	0	231	6	1	2	1	1
13030701	0	232	6	1	2	1	1
13030701	0	233	6	1	2	1	1
13030701	0	234	6	2	3	2	0
13030701	0	235	6	1	2	1	1
13030701	0	236	6	1	3	1	1
13030701	0	237	6	1	2	1	1
13030701	0	238	6	1	2	1	1
13030701	0	239	6	1	2	1	1
13030701	0	240	6	1	2	1	1
13030702	0	1	1	2	3	1	1
13030702	0	2	1	2	3	1	1
13030702	0	3	1	2	2	1	0
13030702	0	4	1	2	2	2	0
13030702	0	5	1	2	3	2	0
13030702	0	6	1	1	2	1	0
13030702	0	7	1	2	2	1	1
13030702	0	8	1	2	2	2	0
13030702	0	9	1	2	3	2	0
13030702	0	10	1	2	2	2	0
13030702	0	11	1	2	3	1	1
13030702	0	12	1	2	2	2	1
13030702	0	13	1	2	2	1	1
13030702	0	14	1	2	3	1	0
13030702	0	15	1	2	3	2	1
13030702	0	16	1	2	3	1	0
13030702	0	17	1	2	2	2	0
13030702	0	18	1	2	2	1	0
13030702	0	19	1	2	2	1	0
13030702	0	20	1	2	2	1	0
13030702	0	21	1	2	3	1	0
13030702	0	22	1	1	2	1	1
13030702	0	23	1	1	2	1	0
13030702	0	24	1	1	2	1	0
13030702	0	25	1	1	2	1	0
13030702	0	26	1	2	3	1	0
13030702	0	27	1	1	2	2	0
13030702	0	28	1	2	3	2	0
13030702	0	29	1	2	2	2	0
13030702	0	30	1	2	3	1	0
13030702	0	31	1	2	3	1	1
13030702	0	32	1	1	3	2	0
13030702	0	33	1	2	3	1	0
13030702	0	34	1	2	3	1	1
13030702	0	35	1	2	2	1	1
13030702	0	36	1	2	3	1	1
13030702	0	37	1	2	3	2	1
13030702	0	38	1	1	2	2	0
13030702	0	39	1	2	3	1	0
13030702	0	40	1	1	2	1	1
13030702	0	41	2	2	3	1	0
13030702	0	42	2	2	2	1	1
13030702	0	43	2	1	3	2	0
13030702	0	44	2	1	3	2	0
13030702	0	45	2	2	3	1	0
13030702	0	46	2	1	2	2	1
13030702	0	47	2	2	3	2	0
13030702	0	48	2	1	2	1	1
13030702	0	49	2	2	2	1	1
13030702	0	50	2	1	3	1	0
13030702	0	51	2	1	2	1	1
13030702	0	52	2	1	2	1	1
13030702	0	53	2	1	3	1	0
13030702	0	54	2	1	2	1	0
13030702	0	55	2	1	2	1	1
13030702	0	56	2	1	2	2	0
13030702	0	57	2	1	3	1	0
13030702	0	58	2	1	3	2	0
13030702	0	59	2	1	3	2	0
13030702	0	60	2	1	2	1	0
13030702	0	61	2	1	2	2	0
13030702	0	62	2	1	2	1	1
13030702	0	63	2	2	3	1	0
13030702	0	64	2	1	3	2	0
13030702	0	65	2	1	2	1	1
13030702	0	66	2	1	2	1	1
13030702	0	67	2	1	3	1	0
13030702	0	68	2	1	2	1	0
13030702	0	69	2	1	2	2	0
13030702	0	70	2	1	2	1	1
13030702	0	71	2	1	2	1	1
13030702	0	72	2	1	3	1	1
13030702	0	73	2	1	2	1	1
13030702	0	74	2	1	2	1	1
13030702	0	75	2	1	3	2	0
13030702	0	76	2	1	2	1	1
13030702	0	77	2	1	2	1	0
13030702	0	78	2	1	2	1	1
13030702	0	79	2	1	3	1	0
13030702	0	80	2	1	2	1	1
13030702	0	81	3	1	2	1	0
13030702	0	82	3	1	2	1	0
13030702	0	83	3	1	2	1	0
13030702	0	84	3	1	2	1	0
13030702	0	85	3	1	2	2	0
13030702	0	86	3	1	2	1	0
13030702	0	87	3	1	2	1	0
13030702	0	88	3	1	3	2	0
13030702	0	89	3	1	2	1	0
13030702	0	90	3	1	2	1	1
13030702	0	91	3	1	2	2	0
13030702	0	92	3	1	2	1	1
13030702	0	93	3	1	2	1	0
13030702	0	94	3	1	2	1	0
13030702	0	95	3	1	3	1	1
13030702	0	96	3	1	2	2	0
13030702	0	97	3	1	3	1	1
13030702	0	98	3	1	2	1	0
13030702	0	99	3	1	2	2	0
13030702	0	100	3	1	3	1	1
13030702	0	101	3	2	3	1	0
13030702	0	102	3	2	3	1	1
13030702	0	103	3	2	3	2	0
13030702	0	104	3	2	3	1	1
13030702	0	105	3	1	2	1	0
13030702	0	106	3	2	3	1	1
13030702	0	107	3	2	3	1	1
13030702	0	108	3	2	2	2	0
13030702	0	109	3	2	3	1	1
13030702	0	110	3	2	3	1	1
13030702	0	111	3	2	3	1	0
13030702	0	112	3	2	3	2	0
13030702	0	113	3	2	3	1	1
13030702	0	114	3	2	3	2	0
13030702	0	115	3	2	2	1	0
13030702	0	116	3	2	3	1	1
13030702	0	117	3	2	3	1	0
13030702	0	118	3	2	3	2	0
13030702	0	119	3	2	2	1	0
13030702	0	120	3	2	3	1	1
13030702	0	121	4	2	2	1	1
13030702	0	122	4	2	3	1	0
13030702	0	123	4	2	3	1	0
13030702	0	124	4	2	3	1	0
13030702	0	125	4	2	2	1	1
13030702	0	126	4	2	3	2	0
13030702	0	127	4	2	3	1	0
13030702	0	128	4	2	2	1	1
13030702	0	129	4	2	3	1	0
13030702	0	130	4	2	3	1	1
13030702	0	131	4	2	3	2	0
13030702	0	132	4	2	3	1	0
13030702	0	133	4	2	3	1	0
13030702	0	134	4	1	3	1	0
13030702	0	135	4	1	2	1	1
13030702	0	136	4	1	2	1	1
13030702	0	137	4	2	2	2	0
13030702	0	138	4	2	3	1	0
13030702	0	139	4	2	3	1	1
13030702	0	140	4	2	3	2	0
13030702	0	141	4	2	3	1	0
13030702	0	142	4	2	3	1	0
13030702	0	143	4	2	3	1	0
13030702	0	144	4	2	2	1	1
13030702	0	145	4	2	2	1	0
13030702	0	146	4	2	3	2	1
13030702	0	147	4	2	2	1	1
13030702	0	148	4	2	3	2	0
13030702	0	149	4	2	2	1	1
13030702	0	150	4	2	3	1	0
13030702	0	151	4	2	2	1	1
13030702	0	152	4	2	3	1	1
13030702	0	153	4	2	3	2	0
13030702	0	154	4	2	3	1	0
13030702	0	155	4	2	3	2	1
13030702	0	156	4	1	2	1	1
13030702	0	157	4	1	2	2	1
13030702	0	158	4	1	2	1	1
13030702	0	159	4	1	2	2	0
13030702	0	160	4	1	2	2	0
13030702	0	161	5	2	3	2	1
13030702	0	162	5	2	3	1	1
13030702	0	163	5	1	2	1	0
13030702	0	164	5	1	2	2	1
13030702	0	165	5	2	3	2	0
13030702	0	166	5	1	3	1	1
13030702	0	167	5	2	2	1	0
13030702	0	168	5	2	3	1	1
13030702	0	169	5	2	3	2	1
13030702	0	170	5	2	2	1	0
13030702	0	171	5	2	3	1	1
13030702	0	172	5	2	2	2	0
13030702	0	173	5	1	2	1	0
13030702	0	174	5	2	3	1	1
13030702	0	175	5	2	2	2	0
13030702	0	176	5	2	3	1	1
13030702	0	177	5	2	3	1	1
13030702	0	178	5	2	3	1	1
13030702	0	179	5	2	3	2	0
13030702	0	180	5	2	3	1	1
13030702	0	181	5	2	3	1	0
13030702	0	182	5	2	3	1	0
13030702	0	183	5	1	3	1	1
13030702	0	184	5	1	3	1	0
13030702	0	185	5	1	2	2	0
13030702	0	186	5	1	3	1	1
13030702	0	187	5	1	2	1	0
13030702	0	188	5	2	3	1	1
13030702	0	189	5	2	2	2	1
13030702	0	190	5	2	3	1	1
13030702	0	191	5	2	2	2	0
13030702	0	192	5	2	3	1	1
13030702	0	193	5	1	2	1	0
13030702	0	194	5	2	2	2	0
13030702	0	195	5	1	2	2	0
13030702	0	196	5	1	2	1	1
13030702	0	197	5	2	3	1	0
13030702	0	198	5	2	3	2	0
13030702	0	199	5	1	3	1	0
13030702	0	200	5	2	3	1	1
13030702	0	201	6	2	3	2	0
13030702	0	202	6	2	3	2	0
13030702	0	203	6	2	3	1	1
13030702	0	204	6	2	2	2	1
13030702	0	205	6	2	2	2	0
13030702	0	206	6	2	2	1	1
13030702	0	207	6	1	3	1	0
13030702	0	208	6	1	2	1	1
13030702	0	209	6	1	3	1	1
13030702	0	210	6	1	2	2	0
13030702	0	211	6	1	2	1	0
13030702	0	212	6	1	3	1	1
13030702	0	213	6	2	3	1	0
13030702	0	214	6	1	2	1	1
13030702	0	215	6	1	2	1	1
13030702	0	216	6	2	3	1	0
13030702	0	217	6	1	2	1	0
13030702	0	218	6	1	2	1	1
13030702	0	219	6	1	3	1	0
13030702	0	220	6	1	2	2	0
13030702	0	221	6	1	3	1	0
13030702	0	222	6	2	3	1	0
13030702	0	223	6	2	2	1	0
13030702	0	224	6	2	3	2	0
13030702	0	225	6	2	3	2	0
13030702	0	226	6	2	3	1	0
13030702	0	227	6	1	3	2	0
13030702	0	228	6	1	2	1	1
13030702	0	229	6	1	2	2	1
13030702	0	230	6	2	2	1	1
13030702	0	231	6	2	2	2	1
13030702	0	232	6	2	3	2	0
13030702	0	233	6	2	3	1	0
13030702	0	234	6	2	3	1	0
13030702	0	235	6	2	3	2	0
13030702	0	236	6	2	2	2	0
13030702	0	237	6	2	2	2	0
13030702	0	238	6	2	3	1	0
13030702	0	239	6	2	3	2	0
13030702	0	240	6	2	3	1	0
13030703	0	1	1	2	3	1	1
13030703	0	2	1	2	3	1	1
13030703	0	3	1	2	2	1	1
13030703	0	4	1	2	2	1	0
13030703	0	5	1	2	3	1	1
13030703	0	6	1	2	3	1	1
13030703	0	7	1	2	2	1	1
13030703	0	8	1	2	3	1	0
13030703	0	9	1	2	2	1	1
13030703	0	10	1	2	3	1	0
13030703	0	11	1	2	3	1	1
13030703	0	12	1	2	2	1	0
13030703	0	13	1	2	2	1	1
13030703	0	14	1	2	3	1	1
13030703	0	15	1	2	3	1	1
13030703	0	16	1	2	2	1	1
13030703	0	17	1	2	3	1	0
13030703	0	18	1	2	2	1	1
13030703	0	19	1	2	2	1	1
13030703	0	20	1	2	3	1	1
13030703	0	21	1	2	3	1	1
13030703	0	22	1	2	2	1	0
13030703	0	23	1	2	3	1	1
13030703	0	24	1	2	3	1	1
13030703	0	25	1	2	3	1	1
13030703	0	26	1	2	3	1	0
13030703	0	27	1	2	2	1	0
13030703	0	28	1	2	3	1	1
13030703	0	29	1	2	3	1	1
13030703	0	30	1	2	2	1	0
13030703	0	31	1	2	3	1	1
13030703	0	32	1	2	3	1	0
13030703	0	33	1	2	3	1	0
13030703	0	34	1	2	3	1	0
13030703	0	35	1	2	2	1	1
13030703	0	36	1	2	3	1	1
13030703	0	37	1	2	3	1	0
13030703	0	38	1	2	3	1	0
13030703	0	39	1	2	3	1	1
13030703	0	40	1	2	3	1	1
13030703	0	41	2	2	3	1	0
13030703	0	42	2	1	3	1	0
13030703	0	43	2	1	3	2	0
13030703	0	44	2	2	3	1	1
13030703	0	45	2	2	2	1	1
13030703	0	46	2	2	2	1	0
13030703	0	47	2	2	2	1	1
13030703	0	48	2	2	3	1	0
13030703	0	49	2	2	2	1	1
13030703	0	50	2	2	2	1	1
13030703	0	51	2	2	2	1	1
13030703	0	52	2	2	3	1	0
13030703	0	53	2	2	3	1	0
13030703	0	54	2	2	3	1	0
13030703	0	55	2	2	3	1	0
13030703	0	56	2	2	3	1	0
13030703	0	57	2	2	3	1	1
13030703	0	58	2	2	3	1	0
13030703	0	59	2	2	2	1	0
13030703	0	60	2	2	3	1	0
13030703	0	61	2	1	2	1	1
13030703	0	62	2	1	2	1	1
13030703	0	63	2	1	2	1	1
13030703	0	64	2	1	2	1	0
13030703	0	65	2	1	2	1	1
13030703	0	66	2	1	2	1	0
13030703	0	67	2	1	2	1	1
13030703	0	68	2	1	2	1	0
13030703	0	69	2	1	3	1	0
13030703	0	70	2	1	3	1	1
13030703	0	71	2	1	2	1	0
13030703	0	72	2	1	2	1	1
13030703	0	73	2	1	2	1	1
13030703	0	74	2	1	3	1	0
13030703	0	75	2	1	2	1	0
13030703	0	76	2	1	2	1	1
13030703	0	77	2	1	3	1	0
13030703	0	78	2	1	2	1	0
13030703	0	79	2	1	2	1	1
13030703	0	80	2	1	3	1	1
13030703	0	81	3	1	2	1	0
13030703	0	82	3	1	2	1	0
13030703	0	83	3	1	2	1	0
13030703	0	84	3	1	2	1	0
13030703	0	85	3	1	2	1	0
13030703	0	86	3	1	3	1	1
13030703	0	87	3	1	3	1	1
13030703	0	88	3	1	3	1	1
13030703	0	89	3	1	3	1	1
13030703	0	90	3	1	2	1	1
13030703	0	91	3	1	3	1	0
13030703	0	92	3	1	3	1	1
13030703	0	93	3	1	2	1	1
13030703	0	94	3	1	2	1	0
13030703	0	95	3	1	2	1	0
13030703	0	96	3	1	2	1	0
13030703	0	97	3	1	2	1	0
13030703	0	98	3	1	2	1	0
13030703	0	99	3	1	2	2	0
13030703	0	100	3	1	2	1	1
13030703	0	101	3	1	2	1	1
13030703	0	102	3	2	3	1	1
13030703	0	103	3	1	2	1	1
13030703	0	104	3	1	2	1	0
13030703	0	105	3	2	2	1	0
13030703	0	106	3	1	3	1	0
13030703	0	107	3	1	2	1	0
13030703	0	108	3	2	3	1	1
13030703	0	109	3	1	2	1	0
13030703	0	110	3	2	2	1	0
13030703	0	111	3	2	2	1	0
13030703	0	112	3	1	2	1	0
13030703	0	113	3	1	2	1	0
13030703	0	114	3	1	2	1	0
13030703	0	115	3	1	2	1	0
13030703	0	116	3	1	2	1	0
13030703	0	117	3	1	2	1	0
13030703	0	118	3	1	2	1	0
13030703	0	119	3	2	2	1	0
13030703	0	120	3	2	2	2	0
13030703	0	121	4	1	3	1	1
13030703	0	122	4	2	3	1	0
13030703	0	123	4	2	3	1	1
13030703	0	124	4	2	3	1	0
13030703	0	125	4	2	3	1	0
13030703	0	126	4	1	3	1	0
13030703	0	127	4	2	3	1	0
13030703	0	128	4	2	3	1	0
13030703	0	129	4	2	3	2	1
13030703	0	130	4	2	3	1	0
13030703	0	131	4	2	2	1	1
13030703	0	132	4	1	2	1	1
13030703	0	133	4	2	3	1	1
13030703	0	134	4	2	2	1	0
13030703	0	135	4	2	2	1	1
13030703	0	136	4	2	2	1	1
13030703	0	137	4	2	2	1	1
13030703	0	138	4	2	3	1	0
13030703	0	139	4	2	2	1	1
13030703	0	140	4	1	3	1	0
13030703	0	141	4	2	3	1	1
13030703	0	142	4	2	2	2	0
13030703	0	143	4	1	2	1	0
13030703	0	144	4	2	3	1	0
13030703	0	145	4	2	3	1	0
13030703	0	146	4	2	3	1	1
13030703	0	147	4	2	2	1	1
13030703	0	148	4	2	3	1	0
13030703	0	149	4	2	2	1	1
13030703	0	150	4	2	2	1	1
13030703	0	151	4	2	3	1	0
13030703	0	152	4	2	2	1	1
13030703	0	153	4	2	2	1	1
13030703	0	154	4	2	2	1	1
13030703	0	155	4	2	2	1	1
13030703	0	156	4	2	3	1	0
13030703	0	157	4	2	3	1	0
13030703	0	158	4	2	3	1	0
13030703	0	159	4	2	3	1	0
13030703	0	160	4	2	3	1	0
13030703	0	161	5	2	2	1	0
13030703	0	162	5	2	2	2	0
13030703	0	163	5	2	3	1	1
13030703	0	164	5	2	3	1	1
13030703	0	165	5	2	3	2	0
13030703	0	166	5	2	3	1	0
13030703	0	167	5	2	2	1	0
13030703	0	168	5	2	2	1	0
13030703	0	169	5	1	2	1	0
13030703	0	170	5	1	2	1	1
13030703	0	171	5	2	2	1	0
13030703	0	172	5	2	3	1	0
13030703	0	173	5	2	2	1	0
13030703	0	174	5	2	3	1	1
13030703	0	175	5	2	3	1	0
13030703	0	176	5	2	3	1	1
13030703	0	177	5	2	3	1	1
13030703	0	178	5	2	3	1	1
13030703	0	179	5	2	3	1	1
13030703	0	180	5	2	2	1	0
13030703	0	181	5	2	3	1	1
13030703	0	182	5	1	3	1	1
13030703	0	183	5	2	3	1	0
13030703	0	184	5	2	2	1	1
13030703	0	185	5	2	3	1	1
13030703	0	186	5	2	2	1	0
13030703	0	187	5	2	3	1	1
13030703	0	188	5	2	3	2	0
13030703	0	189	5	2	3	1	1
13030703	0	190	5	2	3	2	0
13030703	0	191	5	2	3	1	1
13030703	0	192	5	2	3	1	1
13030703	0	193	5	2	3	1	1
13030703	0	194	5	2	2	1	0
13030703	0	195	5	2	3	1	1
13030703	0	196	5	2	2	1	0
13030703	0	197	5	2	3	1	1
13030703	0	198	5	2	3	2	0
13030703	0	199	5	2	3	1	0
13030703	0	200	5	2	3	1	1
13030703	0	201	6	2	3	1	1
13030703	0	202	6	2	3	1	0
13030703	0	203	6	2	2	1	1
13030703	0	204	6	2	3	1	0
13030703	0	205	6	2	3	1	0
13030703	0	206	6	2	3	1	0
13030703	0	207	6	2	3	1	1
13030703	0	208	6	2	3	1	0
13030703	0	209	6	2	2	1	1
13030703	0	210	6	2	3	1	0
13030703	0	211	6	2	3	1	0
13030703	0	212	6	2	3	1	0
13030703	0	213	6	2	2	1	1
13030703	0	214	6	2	3	1	0
13030703	0	215	6	2	3	1	0
13030703	0	216	6	2	2	1	1
13030703	0	217	6	2	3	1	1
13030703	0	218	6	2	3	1	1
13030703	0	219	6	2	3	1	0
13030703	0	220	6	2	3	1	0
13030703	0	221	6	2	3	2	1
13030703	0	222	6	2	3	1	0
13030703	0	223	6	2	2	1	1
13030703	0	224	6	2	3	1	1
13030703	0	225	6	2	3	1	0
13030703	0	226	6	2	3	1	1
13030703	0	227	6	2	3	1	0
13030703	0	228	6	2	2	1	1
13030703	0	229	6	2	2	1	1
13030703	0	230	6	2	3	1	0
13030703	0	231	6	2	2	1	0
13030703	0	232	6	2	3	1	0
13030703	0	233	6	2	3	1	1
13030703	0	234	6	2	2	1	0
13030703	0	235	6	1	3	1	0
13030703	0	236	6	2	3	1	0
13030703	0	237	6	2	3	1	0
13030703	0	238	6	2	3	1	1
13030703	0	239	6	2	3	1	0
13030703	0	240	6	2	3	1	0
13030704	1	1	1	1	2	1	0
13030704	1	2	1	1	2	1	1
13030704	1	3	1	1	3	1	0
13030704	1	4	1	1	2	1	1
13030704	1	5	1	1	3	1	1
13030704	1	6	1	1	2	1	1
13030704	1	7	1	1	2	1	1
13030704	1	8	1	1	2	1	0
13030704	1	9	1	1	2	1	1
13030704	1	10	1	1	2	1	1
13030704	1	11	1	1	2	1	0
13030704	1	12	1	1	3	1	0
13030704	1	13	1	1	3	1	1
13030704	1	14	1	1	2	1	0
13030704	1	15	1	1	2	1	1
13030704	1	16	1	1	2	1	1
13030704	1	17	1	1	2	1	1
13030704	1	18	1	1	3	2	0
13030704	1	19	1	1	2	1	0
13030704	1	20	1	1	2	1	1
13030704	1	21	1	1	2	1	0
13030704	1	22	1	1	2	1	1
13030704	1	23	1	1	2	1	1
13030704	1	24	1	1	3	1	0
13030704	1	25	1	1	2	1	0
13030704	1	26	1	1	2	1	1
13030704	1	27	1	1	3	2	0
13030704	1	28	1	1	3	2	0
13030704	1	29	1	2	3	2	0
13030704	1	30	1	2	3	2	0
13030704	1	31	1	2	3	1	1
13030704	1	32	1	2	3	1	0
13030704	1	33	1	1	2	1	0
13030704	1	34	1	1	2	1	1
13030704	1	35	1	1	2	1	1
13030704	1	36	1	1	3	1	0
13030704	1	37	1	2	3	2	1
13030704	1	38	1	1	2	1	1
13030704	1	39	1	1	3	2	1
13030704	1	40	1	1	2	1	1
13030704	1	41	2	1	3	2	0
13030704	1	42	2	1	2	1	1
13030704	1	43	2	1	2	1	1
13030704	1	44	2	1	2	1	1
13030704	1	45	2	1	2	1	0
13030704	1	46	2	1	3	2	0
13030704	1	47	2	1	2	1	1
13030704	1	48	2	1	2	1	1
13030704	1	49	2	1	2	1	0
13030704	1	50	2	1	2	1	0
13030704	1	51	2	1	2	1	1
13030704	1	52	2	1	3	2	0
13030704	1	53	2	1	2	1	1
13030704	1	54	2	1	3	2	0
13030704	1	55	2	1	2	1	1
13030704	1	56	2	1	2	1	1
13030704	1	57	2	1	3	1	0
13030704	1	58	2	1	2	1	1
13030704	1	59	2	1	2	1	1
13030704	1	60	2	1	2	1	1
13030704	1	61	2	1	2	1	1
13030704	1	62	2	1	2	1	1
13030704	1	63	2	1	3	1	1
13030704	1	64	2	1	2	1	1
13030704	1	65	2	1	2	1	1
13030704	1	66	2	1	2	1	1
13030704	1	67	2	1	2	1	1
13030704	1	68	2	1	2	1	0
13030704	1	69	2	1	2	1	1
13030704	1	70	2	1	2	1	1
13030704	1	71	2	1	2	1	1
13030704	1	72	2	1	3	1	0
13030704	1	73	2	1	3	1	0
13030704	1	74	2	1	3	1	0
13030704	1	75	2	1	2	1	1
13030704	1	76	2	1	3	2	0
13030704	1	77	2	1	2	1	1
13030704	1	78	2	1	3	1	0
13030704	1	79	2	1	2	1	1
13030704	1	80	2	1	2	1	1
13030704	1	81	3	1	2	1	0
13030704	1	82	3	1	2	1	1
13030704	1	83	3	1	2	1	0
13030704	1	84	3	1	3	1	0
13030704	1	85	3	1	2	1	1
13030704	1	86	3	1	3	1	1
13030704	1	87	3	1	2	1	0
13030704	1	88	3	1	2	1	0
13030704	1	89	3	1	2	1	0
13030704	1	90	3	1	3	1	1
13030704	1	91	3	1	3	1	0
13030704	1	92	3	1	3	1	1
13030704	1	93	3	1	3	1	1
13030704	1	94	3	1	2	1	0
13030704	1	95	3	1	2	1	0
13030704	1	96	3	1	2	1	1
13030704	1	97	3	1	3	1	0
13030704	1	98	3	1	2	1	1
13030704	1	99	3	1	3	1	1
13030704	1	100	3	1	3	1	1
13030704	1	101	3	1	2	1	0
13030704	1	102	3	1	2	1	1
13030704	1	103	3	1	3	1	1
13030704	1	104	3	1	3	1	1
13030704	1	105	3	1	2	1	0
13030704	1	106	3	1	2	1	0
13030704	1	107	3	1	3	1	1
13030704	1	108	3	1	2	1	1
13030704	1	109	3	1	2	1	0
13030704	1	110	3	1	2	1	1
13030704	1	111	3	1	2	1	0
13030704	1	112	3	1	2	1	0
13030704	1	113	3	1	2	1	1
13030704	1	114	3	1	3	1	1
13030704	1	115	3	1	2	1	0
13030704	1	116	3	1	3	1	1
13030704	1	117	3	1	3	1	1
13030704	1	118	3	1	2	1	0
13030704	1	119	3	1	2	1	0
13030704	1	120	3	1	2	1	0
13030704	1	121	4	1	2	1	1
13030704	1	122	4	1	2	1	1
13030704	1	123	4	1	2	1	0
13030704	1	124	4	1	3	1	1
13030704	1	125	4	1	3	1	0
13030704	1	126	4	1	2	1	1
13030704	1	127	4	1	2	1	0
13030704	1	128	4	1	2	1	1
13030704	1	129	4	1	2	1	1
13030704	1	130	4	1	2	1	0
13030704	1	131	4	2	3	2	0
13030704	1	132	4	1	2	1	0
13030704	1	133	4	1	2	1	1
13030704	1	134	4	1	2	1	1
13030704	1	135	4	2	3	1	0
13030704	1	136	4	1	2	1	1
13030704	1	137	4	1	2	1	1
13030704	1	138	4	1	2	1	1
13030704	1	139	4	1	3	1	0
13030704	1	140	4	1	2	1	0
13030704	1	141	4	1	2	1	0
13030704	1	142	4	1	2	1	1
13030704	1	143	4	1	3	1	0
13030704	1	144	4	1	2	1	1
13030704	1	145	4	1	3	2	0
13030704	1	146	4	1	3	2	0
13030704	1	147	4	2	3	2	1
13030704	1	148	4	2	3	2	0
13030704	1	149	4	2	2	2	0
13030704	1	150	4	2	3	2	0
13030704	1	151	4	1	3	1	0
13030704	1	152	4	2	3	2	0
13030704	1	153	4	1	2	1	0
13030704	1	154	4	1	2	1	1
13030704	1	155	4	1	2	1	0
13030704	1	156	4	1	3	1	0
13030704	1	157	4	1	2	1	1
13030704	1	158	4	1	2	1	0
13030704	1	159	4	1	2	1	0
13030704	1	160	4	1	2	1	1
13030704	1	161	5	1	2	1	0
13030704	1	162	5	1	3	1	1
13030704	1	163	5	1	3	1	0
13030704	1	164	5	1	3	1	1
13030704	1	165	5	1	2	1	1
13030704	1	166	5	1	2	1	0
13030704	1	167	5	1	2	1	0
13030704	1	168	5	1	3	1	0
13030704	1	169	5	1	2	2	0
13030704	1	170	5	1	2	1	0
13030704	1	171	5	1	2	1	0
13030704	1	172	5	1	2	1	0
13030704	1	173	5	1	2	1	1
13030704	1	174	5	1	2	1	0
13030704	1	175	5	2	3	1	0
13030704	1	176	5	1	2	1	0
13030704	1	177	5	1	3	1	1
13030704	1	178	5	1	2	1	0
13030704	1	179	5	1	2	1	0
13030704	1	180	5	2	3	1	1
13030704	1	181	5	2	2	2	0
13030704	1	182	5	2	3	2	0
13030704	1	183	5	2	3	2	1
13030704	1	184	5	2	3	2	0
13030704	1	185	5	2	3	2	1
13030704	1	186	5	2	3	2	0
13030704	1	187	5	2	2	1	0
13030704	1	188	5	1	2	1	1
13030704	1	189	5	1	2	1	0
13030704	1	190	5	1	3	2	0
13030704	1	191	5	1	2	1	0
13030704	1	192	5	1	2	1	1
13030704	1	193	5	1	3	2	1
13030704	1	194	5	1	2	1	0
13030704	1	195	5	1	3	2	0
13030704	1	196	5	1	2	1	1
13030704	1	197	5	1	2	1	1
13030704	1	198	5	1	2	1	0
13030704	1	199	5	1	2	1	0
13030704	1	200	5	1	2	1	0
13030704	1	201	6	1	2	1	0
13030704	1	202	6	1	2	1	1
13030704	1	203	6	2	3	2	0
13030704	1	204	6	1	2	1	1
13030704	1	205	6	1	2	1	1
13030704	1	206	6	1	3	1	1
13030704	1	207	6	1	3	1	1
13030704	1	208	6	1	2	1	0
13030704	1	209	6	1	2	1	1
13030704	1	210	6	1	2	1	0
13030704	1	211	6	1	2	1	1
13030704	1	212	6	1	3	1	0
13030704	1	213	6	1	3	1	0
13030704	1	214	6	1	3	1	0
13030704	1	215	6	1	3	1	1
13030704	1	216	6	1	3	1	0
13030704	1	217	6	1	3	1	1
13030704	1	218	6	1	2	1	0
13030704	1	219	6	1	2	1	0
13030704	1	220	6	1	2	1	0
13030704	1	221	6	1	3	1	0
13030704	1	222	6	1	2	1	1
13030704	1	223	6	2	2	2	0
13030704	1	224	6	1	2	1	1
13030704	1	225	6	1	2	1	1
13030704	1	226	6	1	3	2	0
13030704	1	227	6	1	2	1	0
13030704	1	228	6	2	3	1	1
13030704	1	229	6	2	3	1	0
13030704	1	230	6	1	2	1	1
13030704	1	231	6	2	2	2	0
13030704	1	232	6	1	2	1	1
13030704	1	233	6	1	2	1	1
13030704	1	234	6	1	2	1	1
13030704	1	235	6	1	2	1	1
13030704	1	236	6	1	2	1	1
13030704	1	237	6	1	2	1	0
13030704	1	238	6	1	3	1	0
13030704	1	239	6	1	2	1	1
13030704	1	240	6	1	3	1	0
13030705	1	1	1	2	2	1	1
13030705	1	2	1	2	2	1	1
13030705	1	3	1	1	2	1	1
13030705	1	4	1	1	3	1	0
13030705	1	5	1	1	2	2	0
13030705	1	6	1	2	2	1	1
13030705	1	7	1	2	2	1	1
13030705	1	8	1	1	2	2	0
13030705	1	9	1	1	2	1	1
13030705	1	10	1	2	3	2	0
13030705	1	11	1	1	3	1	1
13030705	1	12	1	1	3	1	0
13030705	1	13	1	2	2	1	0
13030705	1	14	1	2	2	1	0
13030705	1	15	1	2	3	1	0
13030705	1	16	1	2	3	2	0
13030705	1	17	1	1	2	2	0
13030705	1	18	1	1	2	1	0
13030705	1	19	1	2	3	2	0
13030705	1	20	1	2	3	1	0
13030705	1	21	1	2	3	2	0
13030705	1	22	1	1	2	2	0
13030705	1	23	1	1	3	1	0
13030705	1	24	1	2	3	1	0
13030705	1	25	1	1	2	1	1
13030705	1	26	1	1	3	1	0
13030705	1	27	1	2	3	1	0
13030705	1	28	1	2	3	2	1
13030705	1	29	1	2	2	1	1
13030705	1	30	1	1	2	1	1
13030705	1	31	1	1	2	1	1
13030705	1	32	1	2	3	2	0
13030705	1	33	1	2	3	1	0
13030705	1	34	1	2	3	1	1
13030705	1	35	1	1	2	1	0
13030705	1	36	1	1	3	2	1
13030705	1	37	1	1	3	1	1
13030705	1	38	1	2	2	2	0
13030705	1	39	1	2	3	2	0
13030705	1	40	1	2	3	1	1
13030705	1	41	2	2	3	1	0
13030705	1	42	2	1	2	1	1
13030705	1	43	2	1	3	2	0
13030705	1	44	2	1	3	1	0
13030705	1	45	2	1	2	1	1
13030705	1	46	2	1	2	1	1
13030705	1	47	2	1	3	2	0
13030705	1	48	2	1	2	1	0
13030705	1	49	2	1	2	1	1
13030705	1	50	2	1	2	1	0
13030705	1	51	2	1	3	1	0
13030705	1	52	2	1	3	2	0
13030705	1	53	2	1	3	1	0
13030705	1	54	2	2	3	1	0
13030705	1	55	2	2	3	2	0
13030705	1	56	2	1	2	1	1
13030705	1	57	2	1	2	1	1
13030705	1	58	2	1	3	1	0
13030705	1	59	2	1	2	1	1
13030705	1	60	2	1	2	1	1
13030705	1	61	2	1	3	2	0
13030705	1	62	2	1	2	1	0
13030705	1	63	2	2	3	1	0
13030705	1	64	2	2	3	1	0
13030705	1	65	2	2	3	2	0
13030705	1	66	2	2	2	1	1
13030705	1	67	2	1	2	1	1
13030705	1	68	2	2	3	1	1
13030705	1	69	2	1	3	2	0
13030705	1	70	2	1	2	1	1
13030705	1	71	2	1	2	1	0
13030705	1	72	2	2	3	2	0
13030705	1	73	2	1	3	1	0
13030705	1	74	2	1	2	1	1
13030705	1	75	2	1	2	1	1
13030705	1	76	2	1	2	1	0
13030705	1	77	2	1	2	1	1
13030705	1	78	2	1	2	1	1
13030705	1	79	2	2	3	1	0
13030705	1	80	2	1	2	1	1
13030705	1	81	3	1	2	1	0
13030705	1	82	3	1	3	2	0
13030705	1	83	3	1	2	1	0
13030705	1	84	3	1	2	1	1
13030705	1	85	3	1	2	1	0
13030705	1	86	3	2	3	1	1
13030705	1	87	3	2	3	1	1
13030705	1	88	3	2	3	1	0
13030705	1	89	3	2	2	1	0
13030705	1	90	3	2	3	2	0
13030705	1	91	3	2	2	2	0
13030705	1	92	3	1	2	1	0
13030705	1	93	3	2	3	1	1
13030705	1	94	3	2	2	2	0
13030705	1	95	3	2	3	1	0
13030705	1	96	3	2	3	2	0
13030705	1	97	3	1	2	1	0
13030705	1	98	3	1	2	1	0
13030705	1	99	3	1	2	2	0
13030705	1	100	3	1	2	1	0
13030705	1	101	3	2	3	1	1
13030705	1	102	3	2	2	2	0
13030705	1	103	3	2	3	1	1
13030705	1	104	3	2	3	1	1
13030705	1	105	3	2	3	1	0
13030705	1	106	3	1	2	1	0
13030705	1	107	3	1	2	1	0
13030705	1	108	3	1	2	1	0
13030705	1	109	3	1	3	2	0
13030705	1	110	3	1	2	1	0
13030705	1	111	3	1	2	2	0
13030705	1	112	3	1	2	1	0
13030705	1	113	3	2	2	1	0
13030705	1	114	3	2	3	1	1
13030705	1	115	3	2	2	1	0
13030705	1	116	3	2	3	2	0
13030705	1	117	3	2	3	1	1
13030705	1	118	3	2	3	1	0
13030705	1	119	3	2	2	2	0
13030705	1	120	3	2	3	1	1
13030705	1	121	4	2	3	1	0
13030705	1	122	4	1	3	1	0
13030705	1	123	4	1	2	2	0
13030705	1	124	4	2	3	1	1
13030705	1	125	4	2	3	1	0
13030705	1	126	4	2	3	1	0
13030705	1	127	4	1	2	1	1
13030705	1	128	4	1	3	2	0
13030705	1	129	4	1	2	1	1
13030705	1	130	4	1	2	1	1
13030705	1	131	4	2	2	1	1
13030705	1	132	4	2	3	1	0
13030705	1	133	4	2	3	1	1
13030705	1	134	4	2	3	1	0
13030705	1	135	4	2	3	1	0
13030705	1	136	4	2	3	2	0
13030705	1	137	4	2	3	1	0
13030705	1	138	4	1	3	1	0
13030705	1	139	4	1	3	1	0
13030705	1	140	4	1	2	2	1
13030705	1	141	4	1	3	1	0
13030705	1	142	4	2	3	1	0
13030705	1	143	4	2	2	1	1
13030705	1	144	4	2	3	1	0
13030705	1	145	4	2	2	1	1
13030705	1	146	4	1	2	1	1
13030705	1	147	4	2	3	1	0
13030705	1	148	4	1	2	1	0
13030705	1	149	4	2	3	1	1
13030705	1	150	4	2	3	1	1
13030705	1	151	4	2	3	2	1
13030705	1	152	4	2	3	2	0
13030705	1	153	4	2	3	1	0
13030705	1	154	4	2	3	1	0
13030705	1	155	4	1	2	1	1
13030705	1	156	4	1	2	1	1
13030705	1	157	4	2	3	1	0
13030705	1	158	4	2	3	2	1
13030705	1	159	4	2	3	1	0
13030705	1	160	4	2	2	1	1
13030705	1	161	5	2	2	1	0
13030705	1	162	5	2	3	1	1
13030705	1	163	5	2	3	1	1
13030705	1	164	5	2	2	2	0
13030705	1	165	5	2	3	1	1
13030705	1	166	5	2	2	2	0
13030705	1	167	5	2	3	1	1
13030705	1	168	5	2	3	1	1
13030705	1	169	5	2	2	2	0
13030705	1	170	5	2	3	1	1
13030705	1	171	5	2	3	1	1
13030705	1	172	5	2	3	2	1
13030705	1	173	5	2	3	1	1
13030705	1	174	5	2	3	1	1
13030705	1	175	5	2	3	2	0
13030705	1	176	5	2	3	1	0
13030705	1	177	5	2	2	1	0
13030705	1	178	5	2	2	2	0
13030705	1	179	5	2	3	1	1
13030705	1	180	5	2	2	1	0
13030705	1	181	5	2	3	1	1
13030705	1	182	5	2	3	1	1
13030705	1	183	5	2	2	1	1
13030705	1	184	5	2	3	1	1
13030705	1	185	5	2	2	2	0
13030705	1	186	5	2	3	1	1
13030705	1	187	5	2	3	2	0
13030705	1	188	5	2	2	1	0
13030705	1	189	5	2	3	2	0
13030705	1	190	5	2	3	1	1
13030705	1	191	5	2	3	1	0
13030705	1	192	5	2	3	1	1
13030705	1	193	5	2	2	2	0
13030705	1	194	5	2	3	1	1
13030705	1	195	5	2	3	1	1
13030705	1	196	5	2	3	2	0
13030705	1	197	5	2	3	1	1
13030705	1	198	5	2	2	1	1
13030705	1	199	5	2	2	1	0
13030705	1	200	5	2	2	1	0
13030705	1	201	6	2	2	1	1
13030705	1	202	6	2	3	1	0
13030705	1	203	6	2	2	1	1
13030705	1	204	6	2	3	1	0
13030705	1	205	6	2	3	1	0
13030705	1	206	6	2	2	1	1
13030705	1	207	6	2	3	1	0
13030705	1	208	6	2	3	1	0
13030705	1	209	6	1	2	1	1
13030705	1	210	6	1	2	1	1
13030705	1	211	6	1	2	1	0
13030705	1	212	6	1	2	1	1
13030705	1	213	6	1	3	1	0
13030705	1	214	6	1	2	1	1
13030705	1	215	6	1	3	2	0
13030705	1	216	6	1	2	1	1
13030705	1	217	6	1	3	1	0
13030705	1	218	6	1	2	1	1
13030705	1	219	6	1	2	2	0
13030705	1	220	6	1	2	1	0
13030705	1	221	6	1	3	1	0
13030705	1	222	6	1	2	1	1
13030705	1	223	6	2	3	1	1
13030705	1	224	6	1	3	2	0
13030705	1	225	6	1	3	2	1
13030705	1	226	6	1	2	1	0
13030705	1	227	6	1	2	1	0
13030705	1	228	6	1	2	1	1
13030705	1	229	6	1	2	1	1
13030705	1	230	6	2	2	1	0
13030705	1	231	6	2	2	2	0
13030705	1	232	6	2	3	1	0
13030705	1	233	6	1	2	1	1
13030705	1	234	6	1	2	1	0
13030705	1	235	6	1	2	1	1
13030705	1	236	6	1	2	1	1
13030705	1	237	6	2	3	1	0
13030705	1	238	6	1	2	1	0
13030705	1	239	6	1	2	2	0
13030705	1	240	6	2	2	1	1
13030802	1	1	1	2	2	2	0
13030802	1	2	1	2	3	1	1
13030802	1	3	1	2	3	1	0
13030802	1	4	1	1	2	2	1
13030802	1	5	1	2	3	2	0
13030802	1	6	1	2	2	2	0
13030802	1	7	1	2	3	2	0
13030802	1	8	1	2	3	2	0
13030802	1	9	1	2	3	2	0
13030802	1	10	1	2	2	2	0
13030802	1	11	1	2	2	2	0
13030802	1	12	1	1	3	2	0
13030802	1	13	1	2	3	1	0
13030802	1	14	1	1	2	1	1
13030802	1	15	1	2	2	2	0
13030802	1	16	1	1	2	1	1
13030802	1	17	1	2	2	2	0
13030802	1	18	1	2	3	1	1
13030802	1	19	1	2	3	2	0
13030802	1	20	1	2	3	1	0
13030802	1	21	1	2	3	2	0
13030802	1	22	1	1	2	1	1
13030802	1	23	1	2	3	1	0
13030802	1	24	1	2	2	1	0
13030802	1	25	1	2	2	2	0
13030802	1	26	1	2	3	1	0
13030802	1	27	1	1	2	2	0
13030802	1	28	1	2	3	1	1
13030802	1	29	1	2	3	1	1
13030802	1	30	1	1	3	2	0
13030802	1	31	1	1	2	1	0
13030802	1	32	1	1	2	2	0
13030802	1	33	1	1	2	1	0
13030802	1	34	1	1	2	1	1
13030802	1	35	1	2	3	1	1
13030802	1	36	1	2	2	2	0
13030802	1	37	1	2	3	1	0
13030802	1	38	1	1	2	1	1
13030802	1	39	1	2	2	1	1
13030802	1	40	1	2	2	1	0
13030802	1	41	2	1	2	1	1
13030802	1	42	2	1	2	1	1
13030802	1	43	2	2	3	1	0
13030802	1	44	2	2	3	1	0
13030802	1	45	2	2	3	2	0
13030802	1	46	2	1	2	1	1
13030802	1	47	2	2	3	1	0
13030802	1	48	2	1	3	2	0
13030802	1	49	2	1	2	1	1
13030802	1	50	2	2	3	2	1
13030802	1	51	2	2	2	2	1
13030802	1	52	2	2	3	1	0
13030802	1	53	2	2	2	2	0
13030802	1	54	2	1	2	1	1
13030802	1	55	2	2	3	2	0
13030802	1	56	2	1	2	2	0
13030802	1	57	2	1	2	2	0
13030802	1	58	2	2	2	1	0
13030802	1	59	2	1	2	1	1
13030802	1	60	2	2	3	2	0
13030802	1	61	2	2	3	1	0
13030802	1	62	2	1	2	1	0
13030802	1	63	2	2	3	2	0
13030802	1	64	2	2	2	2	0
13030802	1	65	2	1	2	2	0
13030802	1	66	2	1	3	2	0
13030802	1	67	2	2	3	2	0
13030802	1	68	2	1	2	2	0
13030802	1	69	2	1	3	1	0
13030802	1	70	2	2	3	1	0
13030802	1	71	2	1	2	2	0
13030802	1	72	2	2	3	1	0
13030802	1	73	2	2	3	2	0
13030802	1	74	2	1	2	2	1
13030802	1	75	2	1	3	2	1
13030802	1	76	2	2	3	1	1
13030802	1	77	2	1	2	1	1
13030802	1	78	2	2	3	2	0
13030802	1	79	2	2	3	2	1
13030802	1	80	2	1	2	2	0
13030802	1	81	3	1	2	2	0
13030802	1	82	3	1	2	1	0
13030802	1	83	3	1	2	1	0
13030802	1	84	3	1	3	2	0
13030802	1	85	3	1	3	1	0
13030802	1	86	3	2	2	1	0
13030802	1	87	3	2	3	1	1
13030802	1	88	3	2	2	2	0
13030802	1	89	3	1	2	1	0
13030802	1	90	3	2	2	2	0
13030802	1	91	3	2	3	1	1
13030802	1	92	3	2	3	2	0
13030802	1	93	3	1	2	2	0
13030802	1	94	3	1	2	2	1
13030802	1	95	3	2	3	2	0
13030802	1	96	3	1	3	2	0
13030802	1	97	3	2	3	2	1
13030802	1	98	3	1	3	2	0
13030802	1	99	3	2	3	1	1
13030802	1	100	3	2	3	1	1
13030802	1	101	3	2	3	1	1
13030802	1	102	3	2	2	2	0
13030802	1	103	3	2	2	2	0
13030802	1	104	3	2	2	1	0
13030802	1	105	3	2	2	1	1
13030802	1	106	3	2	3	1	1
13030802	1	107	3	2	3	1	1
13030802	1	108	3	2	3	2	1
13030802	1	109	3	2	2	1	0
13030802	1	110	3	2	3	2	1
13030802	1	111	3	1	3	1	1
13030802	1	112	3	2	2	1	0
13030802	1	113	3	2	3	2	0
13030802	1	114	3	2	3	2	1
13030802	1	115	3	2	2	2	0
13030802	1	116	3	1	3	1	1
13030802	1	117	3	2	3	1	1
13030802	1	118	3	2	3	2	0
13030802	1	119	3	1	3	1	1
13030802	1	120	3	1	2	2	1
13030802	1	121	4	1	2	2	0
13030802	1	122	4	1	2	2	1
13030802	1	123	4	2	3	2	0
13030802	1	124	4	2	3	2	0
13030802	1	125	4	1	2	1	1
13030802	1	126	4	2	2	1	1
13030802	1	127	4	2	3	1	0
13030802	1	128	4	1	3	1	1
13030802	1	129	4	2	2	2	0
13030802	1	130	4	2	3	1	0
13030802	1	131	4	2	3	1	0
13030802	1	132	4	2	3	2	0
13030802	1	133	4	1	2	1	1
13030802	1	134	4	1	2	1	1
13030802	1	135	4	2	3	2	0
13030802	1	136	4	2	2	2	1
13030802	1	137	4	2	2	2	0
13030802	1	138	4	1	2	1	1
13030802	1	139	4	2	3	2	0
13030802	1	140	4	1	2	2	0
13030802	1	141	4	2	3	1	0
13030802	1	142	4	1	2	2	0
13030802	1	143	4	1	2	2	0
13030802	1	144	4	1	2	2	0
13030802	1	145	4	1	2	2	0
13030802	1	146	4	2	3	2	1
13030802	1	147	4	1	2	2	0
13030802	1	148	4	2	3	1	1
13030802	1	149	4	1	2	2	0
13030802	1	150	4	2	3	2	1
13030802	1	151	4	1	3	1	0
13030802	1	152	4	2	3	1	0
13030802	1	153	4	2	3	2	0
13030802	1	154	4	1	2	2	0
13030802	1	155	4	2	2	2	0
13030802	1	156	4	1	2	2	1
13030802	1	157	4	1	3	1	0
13030802	1	158	4	1	3	1	0
13030802	1	159	4	2	3	1	1
13030802	1	160	4	2	3	2	0
13030802	1	161	5	2	2	2	0
13030802	1	162	5	2	3	2	0
13030802	1	163	5	1	3	1	0
13030802	1	164	5	1	2	1	0
13030802	1	165	5	1	2	1	0
13030802	1	166	5	1	2	1	1
13030802	1	167	5	1	2	1	0
13030802	1	168	5	1	3	2	0
13030802	1	169	5	2	3	1	1
13030802	1	170	5	2	3	1	0
13030802	1	171	5	2	3	1	0
13030802	1	172	5	1	2	2	1
13030802	1	173	5	2	3	2	0
13030802	1	174	5	1	3	1	1
13030802	1	175	5	1	3	1	0
13030802	1	176	5	2	2	2	0
13030802	1	177	5	2	3	1	1
13030802	1	178	5	1	2	1	0
13030802	1	179	5	1	2	1	0
13030802	1	180	5	1	3	1	0
13030802	1	181	5	2	3	2	0
13030802	1	182	5	2	3	2	0
13030802	1	183	5	1	2	1	0
13030802	1	184	5	2	3	1	0
13030802	1	185	5	1	2	1	1
13030802	1	186	5	2	3	2	0
13030802	1	187	5	2	3	2	0
13030802	1	188	5	2	3	1	1
13030802	1	189	5	2	2	1	0
13030802	1	190	5	2	3	2	0
13030802	1	191	5	1	2	2	0
13030802	1	192	5	1	2	1	0
13030802	1	193	5	1	3	1	0
13030802	1	194	5	2	3	2	0
13030802	1	195	5	1	2	2	1
13030802	1	196	5	2	3	1	1
13030802	1	197	5	1	2	1	1
13030802	1	198	5	1	2	1	0
13030802	1	199	5	2	2	2	0
13030802	1	200	5	2	3	1	1
13030802	1	201	6	2	3	2	0
13030802	1	202	6	1	3	1	0
13030802	1	203	6	2	3	2	0
13030802	1	204	6	1	2	1	1
13030802	1	205	6	2	2	1	1
13030802	1	206	6	1	2	1	1
13030802	1	207	6	2	2	1	1
13030802	1	208	6	2	3	2	1
13030802	1	209	6	2	3	2	1
13030802	1	210	6	1	2	2	0
13030802	1	211	6	1	2	1	0
13030802	1	212	6	2	3	2	0
13030802	1	213	6	2	3	1	0
13030802	1	214	6	2	3	1	0
13030802	1	215	6	1	2	1	0
13030802	1	216	6	1	2	2	0
13030802	1	217	6	2	3	2	0
13030802	1	218	6	1	3	1	1
13030802	1	219	6	2	2	2	1
13030802	1	220	6	2	3	1	0
13030802	1	221	6	1	2	1	1
13030802	1	222	6	1	2	1	0
13030802	1	223	6	2	3	2	0
13030802	1	224	6	2	2	1	1
13030802	1	225	6	1	3	2	0
13030802	1	226	6	2	2	2	0
13030802	1	227	6	1	3	1	1
13030802	1	228	6	1	3	1	0
13030802	1	229	6	2	2	1	1
13030802	1	230	6	1	2	1	0
13030802	1	231	6	2	3	1	0
13030802	1	232	6	2	3	2	0
13030802	1	233	6	1	3	2	0
13030802	1	234	6	2	3	1	0
13030802	1	235	6	1	3	1	0
13030802	1	236	6	2	3	2	0
13030802	1	237	6	2	3	2	0
13030802	1	238	6	1	3	2	0
13030802	1	239	6	2	3	1	0
13030802	1	240	6	2	3	1	1
13030803	1	1	1	2	3	1	1
13030803	1	2	1	2	3	1	1
13030803	1	3	1	2	2	1	1
13030803	1	4	1	2	2	1	0
13030803	1	5	1	2	3	1	1
13030803	1	6	1	2	3	1	1
13030803	1	7	1	2	2	1	1
13030803	1	8	1	2	3	1	0
13030803	1	9	1	2	2	1	1
13030803	1	10	1	2	3	1	0
13030803	1	11	1	2	3	1	1
13030803	1	12	1	2	2	1	0
13030803	1	13	1	2	2	1	1
13030803	1	14	1	2	3	1	1
13030803	1	15	1	2	3	1	1
13030803	1	16	1	2	2	1	1
13030803	1	17	1	2	3	1	0
13030803	1	18	1	2	2	1	1
13030803	1	19	1	2	2	1	1
13030803	1	20	1	2	3	1	1
13030803	1	21	1	2	3	1	1
13030803	1	22	1	2	2	1	0
13030803	1	23	1	2	3	1	1
13030803	1	24	1	2	3	1	1
13030803	1	25	1	2	3	1	1
13030803	1	26	1	2	3	1	0
13030803	1	27	1	2	2	1	0
13030803	1	28	1	2	3	1	1
13030803	1	29	1	2	3	1	1
13030803	1	30	1	2	2	2	0
13030803	1	31	1	2	3	1	1
13030803	1	32	1	2	3	1	0
13030803	1	33	1	2	3	1	0
13030803	1	34	1	2	3	2	0
13030803	1	35	1	1	3	2	1
13030803	1	36	1	1	2	2	0
13030803	1	37	1	1	2	2	0
13030803	1	38	1	2	3	1	0
13030803	1	39	1	2	3	2	0
13030803	1	40	1	2	3	1	1
13030803	1	41	2	2	3	1	0
13030803	1	42	2	2	2	2	0
13030803	1	43	2	2	2	2	0
13030803	1	44	2	1	2	1	1
13030803	1	45	2	1	3	1	0
13030803	1	46	2	1	3	2	0
13030803	1	47	2	2	2	1	1
13030803	1	48	2	2	3	1	0
13030803	1	49	2	2	2	1	1
13030803	1	50	2	2	2	1	1
13030803	1	51	2	2	2	1	1
13030803	1	52	2	2	3	1	0
13030803	1	53	2	2	3	2	0
13030803	1	54	2	2	3	1	0
13030803	1	55	2	1	2	1	0
13030803	1	56	2	1	2	1	1
13030803	1	57	2	1	2	1	1
13030803	1	58	2	1	2	1	1
13030803	1	59	2	1	3	2	0
13030803	1	60	2	1	2	1	1
13030803	1	61	2	1	2	1	1
13030803	1	62	2	1	2	1	1
13030803	1	63	2	1	2	1	1
13030803	1	64	2	1	2	1	0
13030803	1	65	2	1	2	1	1
13030803	1	66	2	1	2	1	0
13030803	1	67	2	1	2	1	1
13030803	1	68	2	1	2	1	0
13030803	1	69	2	1	3	1	0
13030803	1	70	2	1	3	1	1
13030803	1	71	2	1	2	1	0
13030803	1	72	2	1	2	1	1
13030803	1	73	2	1	2	1	1
13030803	1	74	2	1	3	1	0
13030803	1	75	2	1	2	1	0
13030803	1	76	2	1	2	1	1
13030803	1	77	2	1	3	1	0
13030803	1	78	2	1	2	1	0
13030803	1	79	2	1	2	1	1
13030803	1	80	2	1	3	2	1
13030803	1	81	3	1	2	1	0
13030803	1	82	3	1	2	1	0
13030803	1	83	3	1	2	2	0
13030803	1	84	3	1	2	1	0
13030803	1	85	3	2	3	1	1
13030803	1	86	3	2	2	1	0
13030803	1	87	3	2	2	2	0
13030803	1	88	3	2	2	1	0
13030803	1	89	3	1	3	1	1
13030803	1	90	3	1	2	1	1
13030803	1	91	3	1	3	1	0
13030803	1	92	3	1	3	1	1
13030803	1	93	3	1	2	1	1
13030803	1	94	3	1	2	1	0
13030803	1	95	3	1	2	1	0
13030803	1	96	3	1	2	1	0
13030803	1	97	3	2	3	1	1
13030803	1	98	3	2	3	1	1
13030803	1	99	3	2	3	1	0
13030803	1	100	3	2	3	1	1
13030803	1	101	3	2	3	1	1
13030803	1	102	3	2	3	1	1
13030803	1	103	3	2	3	1	1
13030803	1	104	3	2	3	1	0
13030803	1	105	3	2	2	1	0
13030803	1	106	3	2	2	2	0
13030803	1	107	3	2	3	1	0
13030803	1	108	3	2	3	1	1
13030803	1	109	3	2	3	1	1
13030803	1	110	3	2	2	1	0
13030803	1	111	3	2	2	2	0
13030803	1	112	3	2	3	1	0
13030803	1	113	3	2	3	1	1
13030803	1	114	3	2	3	1	0
13030803	1	115	3	1	2	2	0
13030803	1	116	3	2	3	1	1
13030803	1	117	3	2	3	1	1
13030803	1	118	3	2	3	1	1
13030803	1	119	3	2	2	2	0
13030803	1	120	3	2	2	2	0
13030803	1	121	4	2	2	1	1
13030803	1	122	4	2	3	1	0
13030803	1	123	4	2	3	1	1
13030803	1	124	4	2	3	1	0
13030803	1	125	4	2	3	2	0
13030803	1	126	4	2	2	1	1
13030803	1	127	4	1	2	1	1
13030803	1	128	4	1	2	1	0
13030803	1	129	4	1	2	1	1
13030803	1	130	4	1	2	1	1
13030803	1	131	4	1	3	1	0
13030803	1	132	4	1	2	1	1
13030803	1	133	4	1	2	2	1
13030803	1	134	4	1	3	2	0
13030803	1	135	4	1	3	2	0
13030803	1	136	4	1	3	1	0
13030803	1	137	4	2	2	1	1
13030803	1	138	4	2	3	1	0
13030803	1	139	4	2	2	1	1
13030803	1	140	4	2	2	1	0
13030803	1	141	4	2	3	2	1
13030803	1	142	4	2	2	1	0
13030803	1	143	4	1	2	2	0
13030803	1	144	4	1	2	1	0
13030803	1	145	4	2	3	2	0
13030803	1	146	4	2	3	2	1
13030803	1	147	4	2	2	2	0
13030803	1	148	4	2	3	2	0
13030803	1	149	4	2	2	1	1
13030803	1	150	4	2	2	1	1
13030803	1	151	4	2	3	2	0
13030803	1	152	4	2	2	1	1
13030803	1	153	4	2	2	1	1
13030803	1	154	4	2	2	1	1
13030803	1	155	4	2	2	1	1
13030803	1	156	4	2	3	1	0
13030803	1	157	4	2	3	2	0
13030803	1	158	4	2	3	1	0
13030803	1	159	4	1	2	1	1
13030803	1	160	4	1	2	1	0
13030803	1	161	5	1	3	1	1
13030803	1	162	5	1	3	1	1
13030803	1	163	5	1	2	1	0
13030803	1	164	5	2	3	1	1
13030803	1	165	5	2	3	1	0
13030803	1	166	5	2	3	1	0
13030803	1	167	5	2	2	1	0
13030803	1	168	5	2	2	2	0
13030803	1	169	5	1	2	1	0
13030803	1	170	5	2	3	1	1
13030803	1	171	5	2	2	2	0
13030803	1	172	5	2	3	1	0
13030803	1	173	5	2	2	1	0
13030803	1	174	5	1	2	1	1
13030803	1	175	5	1	2	1	0
13030803	1	176	5	1	2	2	0
13030803	1	177	5	2	3	1	1
13030803	1	178	5	2	3	1	1
13030803	1	179	5	2	3	1	1
13030803	1	180	5	2	2	1	0
13030803	1	181	5	2	3	1	1
13030803	1	182	5	2	2	2	0
13030803	1	183	5	2	3	1	0
13030803	1	184	5	2	2	2	1
13030803	1	185	5	2	3	1	1
13030803	1	186	5	2	2	2	0
13030803	1	187	5	2	3	1	1
13030803	1	188	5	2	3	1	1
13030803	1	189	5	2	3	1	1
13030803	1	190	5	2	3	1	0
13030803	1	191	5	2	3	1	1
13030803	1	192	5	2	3	1	1
13030803	1	193	5	2	3	1	1
13030803	1	194	5	2	2	2	0
13030803	1	195	5	2	3	1	1
13030803	1	196	5	2	2	1	0
13030803	1	197	5	2	3	1	1
13030803	1	198	5	2	3	1	0
13030803	1	199	5	2	3	1	0
13030803	1	200	5	2	3	2	1
13030803	1	201	6	2	3	2	1
13030803	1	202	6	2	3	2	0
13030803	1	203	6	2	2	1	1
13030803	1	204	6	2	3	2	0
13030803	1	205	6	2	3	1	0
13030803	1	206	6	1	2	1	1
13030803	1	207	6	1	2	1	1
13030803	1	208	6	1	2	1	1
13030803	1	209	6	1	3	1	1
13030803	1	210	6	1	2	1	0
13030803	1	211	6	1	2	1	1
13030803	1	212	6	1	2	1	1
13030803	1	213	6	1	3	1	0
13030803	1	214	6	2	3	1	0
13030803	1	215	6	1	2	1	1
13030803	1	216	6	1	3	2	0
13030803	1	217	6	1	2	1	1
13030803	1	218	6	1	2	1	1
13030803	1	219	6	1	2	1	1
13030803	1	220	6	1	2	1	1
13030803	1	221	6	1	2	1	1
13030803	1	222	6	1	2	1	1
13030803	1	223	6	1	3	1	0
13030803	1	224	6	1	2	1	1
13030803	1	225	6	1	2	1	1
13030803	1	226	6	1	2	1	1
13030803	1	227	6	1	2	1	1
13030803	1	228	6	1	3	1	0
13030803	1	229	6	1	3	2	0
13030803	1	230	6	1	2	1	0
13030803	1	231	6	1	3	1	0
13030803	1	232	6	1	2	1	1
13030803	1	233	6	1	2	1	1
13030803	1	234	6	1	3	2	0
13030803	1	235	6	1	3	2	0
13030803	1	236	6	1	2	1	0
13030803	1	237	6	1	2	1	0
13030803	1	238	6	1	2	2	1
13030803	1	239	6	1	2	2	0
13030803	1	240	6	1	2	2	0
13030804	0	1	1	1	3	2	0
13030804	0	2	1	1	3	1	1
13030804	0	3	1	1	3	1	0
13030804	0	4	1	2	3	2	1
13030804	0	5	1	1	2	1	1
13030804	0	6	1	1	2	2	0
13030804	0	7	1	1	2	1	1
13030804	0	8	1	2	3	2	1
13030804	0	9	1	1	3	2	0
13030804	0	10	1	2	2	1	1
13030804	0	11	1	1	2	1	1
13030804	0	12	1	1	2	1	0
13030804	0	13	1	1	2	2	0
13030804	0	14	1	2	3	1	1
13030804	0	15	1	2	2	2	0
13030804	0	16	1	2	3	1	1
13030804	0	17	1	2	3	1	0
13030804	0	18	1	2	3	2	0
13030804	0	19	1	1	2	1	1
13030804	0	20	1	1	2	1	0
13030804	0	21	1	2	3	1	1
13030804	0	22	1	2	2	1	1
13030804	0	23	1	2	3	1	1
13030804	0	24	1	1	2	1	1
13030804	0	25	1	1	2	1	1
13030804	0	26	1	1	3	1	1
13030804	0	27	1	1	3	1	1
13030804	0	28	1	1	2	1	1
13030804	0	29	1	1	3	1	1
13030804	0	30	1	1	2	1	1
13030804	0	31	1	1	2	1	1
13030804	0	32	1	1	3	1	1
13030804	0	33	1	1	2	1	1
13030804	0	34	1	1	2	1	0
13030804	0	35	1	2	3	2	0
13030804	0	36	1	2	2	1	0
13030804	0	37	1	2	3	2	0
13030804	0	38	1	1	3	1	0
13030804	0	39	1	1	3	2	0
13030804	0	40	1	2	3	2	1
13030804	0	41	2	2	2	2	0
13030804	0	42	2	2	3	2	0
13030804	0	43	2	2	3	2	0
13030804	0	44	2	2	3	1	1
13030804	0	45	2	2	2	1	1
13030804	0	46	2	2	3	1	1
13030804	0	47	2	2	3	1	0
13030804	0	48	2	1	2	1	1
13030804	0	49	2	1	2	1	1
13030804	0	50	2	1	3	1	1
13030804	0	51	2	1	2	1	0
13030804	0	52	2	2	3	1	0
13030804	0	53	2	1	2	1	1
13030804	0	54	2	1	3	1	1
13030804	0	55	2	1	2	1	1
13030804	0	56	2	1	3	1	0
13030804	0	57	2	2	3	1	0
13030804	0	58	2	1	3	1	0
13030804	0	59	2	1	2	2	0
13030804	0	60	2	1	2	1	1
13030804	0	61	2	1	2	1	1
13030804	0	62	2	1	2	1	0
13030804	0	63	2	2	2	1	1
13030804	0	64	2	2	3	1	1
13030804	0	65	2	2	3	1	0
13030804	0	66	2	1	2	1	1
13030804	0	67	2	1	3	1	0
13030804	0	68	2	2	3	1	0
13030804	0	69	2	2	3	1	1
13030804	0	70	2	2	3	1	1
13030804	0	71	2	2	3	1	0
13030804	0	72	2	1	2	1	1
13030804	0	73	2	1	2	1	1
13030804	0	74	2	1	3	1	0
13030804	0	75	2	2	3	1	0
13030804	0	76	2	2	3	1	0
13030804	0	77	2	2	3	2	0
13030804	0	78	2	1	3	1	0
13030804	0	79	2	2	2	1	1
13030804	0	80	2	2	3	1	1
13030804	0	81	3	1	2	1	0
13030804	0	82	3	2	2	1	1
13030804	0	83	3	2	3	1	1
13030804	0	84	3	2	3	1	1
13030804	0	85	3	2	2	1	1
13030804	0	86	3	2	2	1	1
13030804	0	87	3	2	3	1	1
13030804	0	88	3	2	2	1	0
13030804	0	89	3	1	2	1	0
13030804	0	90	3	2	3	1	1
13030804	0	91	3	1	2	1	0
13030804	0	92	3	2	2	1	1
13030804	0	93	3	2	3	1	1
13030804	0	94	3	2	3	1	1
13030804	0	95	3	2	2	1	0
13030804	0	96	3	1	2	1	0
13030804	0	97	3	1	2	2	0
13030804	0	98	3	2	3	1	1
13030804	0	99	3	2	2	1	0
13030804	0	100	3	2	3	2	1
13030804	0	101	3	2	3	2	0
13030804	0	102	3	1	3	1	0
13030804	0	103	3	1	2	2	1
13030804	0	104	3	1	2	2	0
13030804	0	105	3	2	3	2	0
13030804	0	106	3	2	3	1	1
13030804	0	107	3	2	2	1	0
13030804	0	108	3	1	2	1	0
13030804	0	109	3	1	3	2	1
13030804	0	110	3	1	2	2	1
13030804	0	111	3	1	2	2	0
13030804	0	112	3	2	3	1	1
13030804	0	113	3	2	3	1	0
13030804	0	114	3	2	3	1	0
13030804	0	115	3	1	2	2	0
13030804	0	116	3	1	3	1	1
13030804	0	117	3	1	2	1	0
13030804	0	118	3	1	2	2	1
13030804	0	119	3	2	3	1	1
13030804	0	120	3	1	2	2	1
13030804	0	121	4	1	2	2	0
13030804	0	122	4	1	3	1	0
13030804	0	123	4	1	3	2	0
13030804	0	124	4	2	3	1	0
13030804	0	125	4	2	2	1	0
13030804	0	126	4	2	3	2	0
13030804	0	127	4	1	2	1	1
13030804	0	128	4	1	3	1	0
13030804	0	129	4	1	2	2	1
13030804	0	130	4	1	2	2	0
13030804	0	131	4	1	2	2	0
13030804	0	132	4	1	2	1	1
13030804	0	133	4	1	2	1	1
13030804	0	134	4	1	2	1	1
13030804	0	135	4	1	2	1	1
13030804	0	136	4	1	2	1	0
13030804	0	137	4	1	2	1	1
13030804	0	138	4	1	2	1	1
13030804	0	139	4	1	2	1	1
13030804	0	140	4	1	2	1	1
13030804	0	141	4	1	2	1	0
13030804	0	142	4	1	3	1	0
13030804	0	143	4	1	2	1	1
13030804	0	144	4	1	2	1	1
13030804	0	145	4	1	2	1	0
13030804	0	146	4	1	3	1	0
13030804	0	147	4	1	2	1	1
13030804	0	148	4	1	2	1	1
13030804	0	149	4	1	3	1	0
13030804	0	150	4	1	3	1	1
13030804	0	151	4	1	2	1	1
13030804	0	152	4	1	2	1	0
13030804	0	153	4	1	2	1	1
13030804	0	154	4	1	3	1	1
13030804	0	155	4	1	2	1	1
13030804	0	156	4	1	2	1	1
13030804	0	157	4	1	2	1	1
13030804	0	158	4	1	2	1	1
13030804	0	159	4	1	2	1	1
13030804	0	160	4	1	2	1	1
13030804	0	161	5	1	2	1	0
13030804	0	162	5	1	2	1	0
13030804	0	163	5	1	2	1	1
13030804	0	164	5	1	2	1	0
13030804	0	165	5	1	3	1	1
13030804	0	166	5	1	2	1	1
13030804	0	167	5	1	2	1	0
13030804	0	168	5	1	2	1	0
13030804	0	169	5	1	3	1	1
13030804	0	170	5	1	2	1	0
13030804	0	171	5	1	2	1	1
13030804	0	172	5	1	2	1	0
13030804	0	173	5	1	2	1	0
13030804	0	174	5	1	3	1	1
13030804	0	175	5	1	2	1	0
13030804	0	176	5	1	2	1	1
13030804	0	177	5	1	2	1	0
13030804	0	178	5	1	2	1	1
13030804	0	179	5	1	2	1	0
13030804	0	180	5	1	2	1	1
13030804	0	181	5	1	3	1	1
13030804	0	182	5	1	2	1	0
13030804	0	183	5	1	2	1	0
13030804	0	184	5	1	2	1	0
13030804	0	185	5	1	2	1	1
13030804	0	186	5	1	2	1	0
13030804	0	187	5	1	2	1	0
13030804	0	188	5	1	2	1	1
13030804	0	189	5	1	2	1	0
13030804	0	190	5	1	2	1	1
13030804	0	191	5	1	2	1	1
13030804	0	192	5	1	2	1	0
13030804	0	193	5	1	3	1	1
13030804	0	194	5	1	2	1	0
13030804	0	195	5	1	2	2	0
13030804	0	196	5	1	2	1	0
13030804	0	197	5	2	3	1	0
13030804	0	198	5	1	2	1	0
13030804	0	199	5	1	3	1	1
13030804	0	200	5	2	3	1	0
13030804	0	201	6	1	2	1	1
13030804	0	202	6	2	3	1	0
13030804	0	203	6	1	2	1	1
13030804	0	204	6	1	2	1	0
13030804	0	205	6	1	2	1	1
13030804	0	206	6	1	3	1	1
13030804	0	207	6	1	2	1	1
13030804	0	208	6	1	2	1	1
13030804	0	209	6	1	2	1	1
13030804	0	210	6	1	2	1	1
13030804	0	211	6	1	3	1	0
13030804	0	212	6	1	2	1	1
13030804	0	213	6	1	2	1	0
13030804	0	214	6	1	3	1	0
13030804	0	215	6	1	2	1	1
13030804	0	216	6	1	2	1	1
13030804	0	217	6	1	3	1	0
13030804	0	218	6	1	3	1	0
13030804	0	219	6	1	3	1	0
13030804	0	220	6	1	2	1	0
13030804	0	221	6	1	2	1	1
13030804	0	222	6	1	2	1	1
13030804	0	223	6	1	2	1	1
13030804	0	224	6	1	3	1	0
13030804	0	225	6	1	3	1	0
13030804	0	226	6	1	2	1	1
13030804	0	227	6	1	2	1	1
13030804	0	228	6	1	2	1	1
13030804	0	229	6	1	3	1	0
13030804	0	230	6	1	2	1	1
13030804	0	231	6	1	2	1	1
13030804	0	232	6	1	3	1	0
13030804	0	233	6	1	3	1	1
13030804	0	234	6	1	2	1	1
13030804	0	235	6	1	3	1	0
13030804	0	236	6	1	2	1	1
13030804	0	237	6	1	2	1	1
13030804	0	238	6	1	3	1	0
13030804	0	239	6	1	3	1	0
13030804	0	240	6	1	2	1	1
13030805	0	1	1	1	2	1	1
13030805	0	2	1	1	3	2	1
13030805	0	3	1	1	2	2	0
13030805	0	4	1	1	2	1	0
13030805	0	5	1	1	2	1	1
13030805	0	6	1	1	2	1	1
13030805	0	7	1	1	2	1	0
13030805	0	8	1	1	2	1	1
13030805	0	9	1	1	2	2	1
13030805	0	10	1	1	2	1	0
13030805	0	11	1	1	3	1	0
13030805	0	12	1	2	3	2	0
13030805	0	13	1	2	3	2	0
13030805	0	14	1	1	2	1	0
13030805	0	15	1	1	3	1	1
13030805	0	16	1	1	3	1	1
13030805	0	17	1	1	3	1	1
13030805	0	18	1	2	3	1	0
13030805	0	19	1	2	3	1	0
13030805	0	20	1	2	3	1	1
13030805	0	21	1	2	3	2	0
13030805	0	22	1	1	2	1	1
13030805	0	23	1	2	3	2	0
13030805	0	24	1	1	3	1	0
13030805	0	25	1	1	2	1	1
13030805	0	26	1	1	3	2	0
13030805	0	27	1	1	2	1	1
13030805	0	28	1	1	2	1	0
13030805	0	29	1	1	2	1	0
13030805	0	30	1	1	2	1	0
13030805	0	31	1	1	3	1	1
13030805	0	32	1	2	3	1	1
13030805	0	33	1	2	3	1	0
13030805	0	34	1	2	3	1	1
13030805	0	35	1	2	3	1	1
13030805	0	36	1	2	2	1	0
13030805	0	37	1	2	3	1	0
13030805	0	38	1	2	3	1	0
13030805	0	39	1	2	3	1	0
13030805	0	40	1	1	3	2	0
13030805	0	41	2	2	2	1	1
13030805	0	42	2	2	2	1	1
13030805	0	43	2	2	3	1	0
13030805	0	44	2	2	3	1	0
13030805	0	45	2	2	2	2	0
13030805	0	46	2	2	3	1	1
13030805	0	47	2	2	2	2	0
13030805	0	48	2	2	3	1	0
13030805	0	49	2	2	3	1	0
13030805	0	50	2	2	3	2	0
13030805	0	51	2	1	2	1	1
13030805	0	52	2	1	2	2	1
13030805	0	53	2	1	2	1	0
13030805	0	54	2	1	3	1	0
13030805	0	55	2	1	3	2	0
13030805	0	56	2	1	2	2	0
13030805	0	57	2	1	2	1	1
13030805	0	58	2	1	2	1	1
13030805	0	59	2	1	2	1	1
13030805	0	60	2	1	3	2	0
13030805	0	61	2	1	2	1	0
13030805	0	62	2	1	2	1	1
13030805	0	63	2	1	2	1	0
13030805	0	64	2	1	2	2	0
13030805	0	65	2	1	2	1	1
13030805	0	66	2	2	2	1	1
13030805	0	67	2	1	2	1	0
13030805	0	68	2	1	2	1	1
13030805	0	69	2	1	3	1	0
13030805	0	70	2	1	3	1	0
13030805	0	71	2	1	2	2	0
13030805	0	72	2	1	2	2	0
13030805	0	73	2	1	2	1	1
13030805	0	74	2	1	2	1	0
13030805	0	75	2	1	2	1	1
13030805	0	76	2	1	2	2	0
13030805	0	77	2	1	2	1	1
13030805	0	78	2	1	3	1	0
[truncated: 10,482 more rows]
[truncated: 5 more columns]
